# Supplementary material for: Venom Immunotherapy: From Proteins to Product to Patient Protection
Source: Toxins (Basel). 2021 Sep 1;13(9):616. doi: 10.3390/toxins13090616 (PMC8470233; doi:10.3390/toxins13090616)
Supplement: Supplementary file 1 [file toxins-13-00616-s001.zip]

Archive with 1 entries (1 files):
- toxins-1283470-supplementary.pdf
